# Supplementary material for: BCL6 (B-cell lymphoma 6) expression in adenomyosis, leiomyomas and normal myometrium
Source: PLoS One. 2025 Feb 4;20(2):e0317136. doi: 10.1371/journal.pone.0317136 (PMC11793761; doi:10.1371/journal.pone.0317136)
Supplement: S1 Dataset — (XLSX) [file pone.0317136.s004.xlsx]

## Sheet: DAB 
Grupo	Slide	area mm2	DAB intensity	Dab corrected	DAB final	area total
A	Acase1-1	0.02	232.573	22.427
A	Acase1-2	0.019	225.416	29.584
A	Acase1-3	0.013	230.799	24.201	25.404	0.052
A	Acase2-1	0.008	234.995	20.005
A	Acase2-2	0.068	235.443	19.557
A	Acase2-3	0.019	235.117	19.883
A	Acase2-4	0.056	228.807	26.193
A	Acase2-5	0.03	223.675	31.325	23.3926	0.181
A	Acase3-1	0.006	222.601	32.399
A	Acase3-2	0.004	225.034	29.966
A	Acase3-3	0.003	223.45	31.55	31.305	0.013
A	Acase4-1	0.161	236.58	18.42
A	Acase4-2	0.168	229.919	25.081
A	Acase4-3	0.056	231.611	23.389	22.2967	0.385
A	Acase5-1	0.036	220.789	34.211	34.211	0.036
A	Acase6-1	0.063	218.791	36.209
A	Acase6-2	0.037	221.313	33.687
A	Acase6-3	0.008	232.094	22.906	30.934	0.108
A	Acase7-1	0.076	236.845	18.155
A	Acase7-2	0.001	229.494	25.506
A	Acase7-3	0.008	228.422	26.578	23.413	0.085
A	Acase8-1	0.005	224.203	30.797	30.797	0.005
A	Acase9-1	0.013	239.121	15.879
A	Acase9-2	0.007	236.277	18.723
A	Acase9-3	0.011	235.527	19.473
A	Acase9-4	0.026	235.524	19.476
A	Acase9-5	0.028	240.665	14.335	17.5772	0.085
A	Acase10-1	0.012	226.663	28.337
A	Acase10-2	0.02	225.551	29.449
A	Acase10-3	0.023	230.456	24.544	27.4433	0.055
A	Acase11-1	0.069	233.384	21.616
A	Acase11-2	0.032	231.378	23.622
A	Acase11-3	0.019	232.802	22.198
A	Acase11-4	0.015	221.812	33.188
A	Acase11-5	0.057	236.561	18.439	23.8126	0.192
A	Acase12-1	0.039	238.876	16.124
A	Acase12-2	0.006	239.253	15.747
A	Acase12-3	0.003	240.211	14.789
A	Acase12-4	0.0008579	244.788	10.212	14.218	0.0488579
M	Mcase1-1	0.023	217.299	37.701
M	Mcase1-2	0.017	217.94	37.06
M	Mcase1-3	0.053	217.729	37.271	37.344	0.093
M	Mcase2-1	0.015	213.438	41.562
M	Mcase2-2	0.022	216.997	38.003
M	Mcase2-3	0.026	215.878	39.122	39.5623	0.063
M	Mcase3-1	0.004	183.941	71.059
M	Mcase3-2	0.005	182.4	72.6
M	Mcase3-3	0.006	190.296	64.704	69.4543	0.015
M	Mcase4-1	0.047	210.142	44.858
M	Mcase4-2	0.051	208.895	46.105
M	Mcase4-3	0.047	206.664	48.336	46.433	0.145
M	Mcase5-1	0.017	208.663	46.337
M	Mcase5-2	0.009	208.158	46.842
M	Mcase5-3	0.021	207.047	47.953	47.044	0.047
M	Mcase6-1	0.07	211.082	43.918
M	Mcase6-2	0.037	213.053	41.947
M	Mcase6-3	0.032	210.725	44.275	43.38	0.139
M	Mcase7-1	0.114	211.931	43.069
M	Mcase7-2	0.106	212.279	42.721
M	Mcase7-3	0.076	211.706	43.294	43.028	0.296
M	Mcase8-1	0.077	212.568	42.432
M	Mcase8-2	0.107	210.588	44.412
M	Mcase8-3	0.094	206.786	48.214	45.0193	0.278
M	Mcase9-1	0.08	225.156	29.844
M	Mcase9-2	0.064	224.333	30.667
M	Mcase9-3	0.129	226.919	28.081	29.5307	0.273
M	Mcase10-1	0.013	219.502	35.498
M	Mcase10-2	0.02	218.719	36.281
M	Mcase10-3	0.018	219.492	35.508	35.7623	0.051
M	Mcase11-1	0.02	221.213	33.787
M	Mcase11-2	0.018	219.477	35.523
M	Mcase11-3	0.011	219.985	35.015	34.775	0.049
M	Mcase12-1	0.018	217.255	37.745
M	Mcase12-2	0.036	219.79	35.21
M	Mcase12-3	0.034	206.726	48.274	40.4097	0.088
M	Mcase13-1	0.034	220.416	34.584
M	Mcase13-2	0.015	218.85	36.15
M	Mcase13-3	0.028	218.707	36.293	35.6757	0.077
N	Ncase1-1	0.087	233.117	21.883
N	Ncase1-2	0.022	234.253	20.747
N	Ncase1-3	0.043	229.518	25.482	22.704	0.152
N	Ncase2-1	0.063	238.568	16.432
N	Ncase2-2	0.046	233.929	21.071
N	Ncase2-3	0.073	228.648	26.352	21.285	0.182
N	Ncase3-1	0.029	227.928	27.072
N	Ncase3-2	0.056	229.84	25.16
N	Ncase3-3	0.05	226.12	28.88	27.0373	0.135
N	Ncase4-1	0.047	225.263	29.737
N	Ncase4-2	0.016	221.8	33.2
N	Ncase4-3	0.014	217.812	37.188	33.375	0.077
N	Ncase5-1	0.048	227.508	27.492
N	Ncase5-2	0.035	225.67	29.33
N	Ncase5-3	0.049	225.271	29.729	28.8503	0.132
N	Ncase6-1	0.068	223.096	31.904
N	Ncase6-2	0.077	223.468	31.532
N	Ncase6-3	0.028	209.219	45.781	36.4057	0.173
N	Ncase7-1	0.081	224.346	30.654
N	Ncase7-2	0.058	224.95	30.05
N	Ncase7-3	0.047	228.112	26.888	29.1973	0.186
N	Ncase8-1	0.038	217.02	37.98
N	Ncase8-2	0.025	217.424	37.576
N	Ncase8-3	0.023	214.878	40.122	38.5593	0.086
N	Ncase9-1	0.07	232.059	22.941
N	Ncase9-2	0.092	230.225	24.775
N	Ncase9-3	0.038	218.584	36.416	28.044	0.2
N	Ncase10-1	0.015	226.984	28.016
N	Ncase10-2	0.031	225.963	29.037
N	Ncase10-3	0.034	234.22	20.78	25.9443	0.08
N	Ncase11-1	0.057	224.268	30.732
N	Ncase11-2	0.084	221.453	33.547
N	Ncase11-3	0.049	220.122	34.878	33.0523	0.19
N	Ncase12-1	0.032	233.729	21.271
N	Ncase12-2	0.039	231.544	23.456
N	Ncase12-3	0.053	227.723	27.277	24.0013	0.124
N	Ncase13-1	0.04	223.337	31.663
N	Ncase13-2	0.031	216.815	38.185
N	Ncase13-2	0.08	220.744	34.256	34.7013	0.151
N	Ncase14-1	0.032	238.657	16.343
N	Ncase14-2	0.055	239.893	15.107
N	Ncase14-3	0.082	238.227	16.773	16.0743	0.169

## Sheet: summary
	adenomyosis	leiomyomas	controls	control myometrium
	25.404	37.344	22.704	33.148
	23.3926	39.5623	21.285	25.916
	31.305	69.4543	27.0373	24.395
	22.2967	46.433	33.375	37.984
	34.211	47.044	28.8503	37.68
	30.934	43.38	36.4057	38.061
	23.413	43.028	29.1973	36.314
	30.797	45.0193	38.5593	40.809
	17.5772	29.5307	28.044	33.494
	27.4433	35.7623	25.9443	35.068
	23.8126	34.775	33.0523	35.797
	14.218	40.4097	24.0013	34.936
		35.6757	34.7013	36.629
			16.0743	18.591
Std. dev	5.89909	9.6932	6.30265	6.21491
mean	24.6083	40.4097	28.4472	35.4325

## Sheet: Fibroids x myometrium
Group	Slide	area mm2	DAB intensity	Dab corrected	DAB final	area total
Myoma	Mcase1-1	0.023	217.299	37.701
Myoma	Mcase1-2	0.017	217.94	37.06
Myoma	Mcase1-3	0.053	217.729	37.271	37.344	0.093
Myoma	Mcase2-1	0.015	213.438	41.562
Myoma	Mcase2-2	0.022	216.997	38.003
Myoma	Mcase2-3	0.026	215.878	39.122	39.5623	0.063
Myoma	Mcase3-1	0.004	183.941	71.059
Myoma	Mcase3-2	0.005	182.4	72.6
Myoma	Mcase3-3	0.006	190.296	64.704	69.4543	0.015
Myoma	Mcase4-1	0.047	210.142	44.858
Myoma	Mcase4-2	0.051	208.895	46.105
Myoma	Mcase4-3	0.047	206.664	48.336	46.433	0.145
Myoma	Mcase5-1	0.017	208.663	46.337
Myoma	Mcase5-2	0.009	208.158	46.842
Myoma	Mcase5-3	0.021	207.047	47.953	47.044	0.047
Myoma	Mcase6-1	0.07	211.082	43.918
Myoma	Mcase6-2	0.037	213.053	41.947
Myoma	Mcase6-3	0.032	210.725	44.275	43.38	0.139
Myoma	Mcase7-1	0.114	211.931	43.069
Myoma	Mcase7-2	0.106	212.279	42.721
Myoma	Mcase7-3	0.076	211.706	43.294	43.028	0.296
Myoma	Mcase8-1	0.077	212.568	42.432
Myoma	Mcase8-2	0.107	210.588	44.412
Myoma	Mcase8-3	0.094	206.786	48.214	45.0193	0.278
Myoma	Mcase9-1	0.08	225.156	29.844
Myoma	Mcase9-2	0.064	224.333	30.667
Myoma	Mcase9-3	0.129	226.919	28.081	29.5307	0.273
Myoma	Mcase10-1	0.013	219.502	35.498
Myoma	Mcase10-2	0.02	218.719	36.281
Myoma	Mcase10-3	0.018	219.492	35.508	35.7623	0.051
Myoma	Mcase11-1	0.02	221.213	33.787
Myoma	Mcase11-2	0.018	219.477	35.523
Myoma	Mcase11-3	0.011	219.985	35.015	34.775	0.049
Myoma	Mcase12-1	0.018	217.255	37.745
Myoma	Mcase12-2	0.036	219.79	35.21
Myoma	Mcase12-3	0.034	206.726	48.274	40.4097	0.088
Myoma	Mcase13-1	0.034	220.416	34.584
Myoma	Mcase13-2	0.015	218.85	36.15
Myoma	Mcase13-3	0.028	218.707	36.293	35.6757	0.077
Normal myometrium	Ncase1-1	0.036	222.007	32.993
Normal myometrium	Ncase1-2	0.032	221.536	33.464
Normal myometrium	Ncase1-3	0.025	222.012	32.988	33.1483	0.093
Normal myometrium	Ncase2-1	0.025	231.103	23.897
Normal myometrium	Ncase2-2	0.017	224.769	30.231
Normal myometrium	Ncase2-3	0.026	231.379	23.621	25.9163	0.068
Normal myometrium	Ncase3-1	0.019	232.163	22.837
Normal myometrium	Ncase3-2	0.028	232.679	22.321
Normal myometrium	Ncase3-3	0.028	226.974	28.026	24.3947	0.075
Normal myometrium	Ncase4-1	0.034	216.235	38.765
Normal myometrium	Ncase4-2	0.035	219.767	35.233
Normal myometrium	Ncase4-3	0.03	215.045	39.955	37.9843	0.099
Normal myometrium	Ncase5-1	0.033	219.079	35.921
Normal myometrium	Ncase5-2	0.029	215.274	39.726
Normal myometrium	Ncase5-3	0.028	217.607	37.393	37.68	0.09
Normal myometrium	Ncase6-1	0.034	221.431	33.569
Normal myometrium	Ncase6-2	0.023	219.532	35.468
Normal myometrium	Ncase6-3	0.038	209.854	45.146	38.061	0.095
Normal myometrium	Ncase7-1	0.021	217.751	37.249
Normal myometrium	Ncase7-2	0.012	219.305	35.695
Normal myometrium	Ncase7-3	0.021	219.002	35.998	36.314	0.054
Normal myometrium	Ncase8-1	0.037	212.623	42.377
Normal myometrium	Ncase8-2	0.028	214.108	40.892
Normal myometrium	Ncase8-3	0.028	215.842	39.158	40.809	0.093
Normal myometrium	Ncase9-1	0.015	226.252	28.748
Normal myometrium	Ncase9-2	0.023	226.698	28.302
Normal myometrium	Ncase9-3	0.014	211.569	43.431	33.4937	0.052
Normal myometrium	Ncase10-1	0.031	216.647	38.353
Normal myometrium	Ncase10-2	0.037	218.067	36.933
Normal myometrium	Ncase10-3	0.044	225.081	29.919	35.0683	0.112
Normal myometrium	Ncase11-1	0.013	222.502	32.498
Normal myometrium	Ncase11-2	0.02	215.211	39.789
Normal myometrium	Ncase11-3	0.027	219.895	35.105	35.7973	0.06
Normal myometrium	Ncase12-1	0.026	219.736	35.264
Normal myometrium	Ncase12-2	0.044	220.127	34.873
Normal myometrium	Ncase12-3	0.043	220.33	34.67	34.9357	0.113
Normal myometrium	Ncase13-1	0.028	219.314	35.686
Normal myometrium	Ncase13-2	0.037	216.241	38.759
Normal myometrium	Ncase13-2	0.039	219.558	35.442	36.629	0.104
Normal myometrium	Ncase14-1	0.008	232.563	22.437
Normal myometrium	Ncase14-2	0.019	238.317	16.683
Normal myometrium	Ncase14-3	0.018	238.347	16.653	18.591	0.045
